# Supplementary material for: SarS Is a Repressor of Staphylococcus aureus Bicomponent Pore-Forming Leukocidins
Source: Infect Immun. 2023 Mar 20;91(4):e00532-22. doi: 10.1128/iai.00532-22 (PMC10112191; doi:10.1128/iai.00532-22)
Supplement: Supplemental file 1 — Supplemental material. Download iai.00532-22-s0001.xlsx, XLSX file, 0.03 MB [file iai.00532-22-s0001.xlsx]

## Sheet: Sheet1
NE Number1	Gene Name2	N13	N23	N33	N43	Fold Change Compared to WT4
NE637	cmp-binding-factor 1 / cbf1 3'-5' exoribonuclease YhaM	-27320	-21660	-21660	-21100	-6.06971
NE1267	hypothetical protein (PemK-like; known to bind to promoters of operons)	-36920	-24400	-21420	-9520	-2.92955
NE565	ATP-dependent RNA helicase	-19320	-17300	-16860	-13260	-2.53888
NE555	DNA replication and repair protein recF	-20600	-15700	-16780	-12740	-2.46346
NE1246	hypothetical protein (RNA polymerase sigma factor S)	-32480	-20000	-20980	-9120	-2.41533
NE1241	thermonuclease	-35720	-15760	-22140	-9640	-2.37216
NE7	nuclease	-15080	-16360	-17720	-12080	-2.28636
NE567	transcriptional regulator, MarR family	-19640	-17980	-18580	-5780	-2.22719
NE1249	DNA-binding response regulator, KdpE	-26600	-17720	-20580	-9560	-2.15296
NE646	DNA-directed RNA polymerase, delta subunit	-20000	-15260	-8660	-12580	-2.03273
NE562	ROK family protein / nucleotide binding domains	-15000	-12820	-14340	-11620	-1.96309
NE354	transcriptional regulator, gntR family protein	-16480	-16480	-12960	-6640	-1.92234
NE294	signal transduction protein TRAP	-14200	-8680	-14760	-12400	-1.86554
NE1254	perfringolysin O regulator protein	-17800	-16000	-20020	-9000	-1.8637
NE1494	ribonuclease III	-39160	-19400	-1660	-10680	-1.8204
NE1760	hypothetical protein (ACT-domain containing post-translational regulators)	-28520	-20960	-2540	-12920	-1.79794
NE350	GTP-dependent nucleic acid-binding protein EngD - YchF	-10000	-10880	-16440	-10680	-1.78543
NE1291	putative endodeoxyribonuclease RusA	-25280	-16560	-16940	-5320	-1.7811
NE1237	pur operon repressor	-32000	-15000	-19380	-400	-1.74783
NE618	sensory box histidine kinase PhoR	-11400	-11940	-11900	-10020	-1.7117
NE588	staphylococcal respiratory response protein, srrB	-5600	-14540	-7420	-14660	-1.68211
NE574	methyltransferase	-2360	-14900	-14020	-10660	-1.67713
NE11	single-stranded-DNA-specific exonuclease RecJ	-1640	-4360	-20520	-14400	-1.60128
NE1296	OsmC/Ohr family protein	-26800	-18240	-14980	1480	-1.59041
NE20	transcriptional antiterminator, BglG family	10800	-11120	-21360	-16560	-1.54166
NE1756	sensor histidine kinase	-26960	-20600	-300	-4160	-1.46615
NE1555	transcriptional repressor CodY	-28000	-20920	6700	-9040	-1.45598
NE544	pyrimidine nucleoside transport protein	-2440	-12960	-9320	-5760	-1.38525
NE32	transcriptional regulator, LysR family domain protein	15280	-10800	-15920	-13280	-1.29457
NE1201	hypothetical protein: DNA-binding MarR family protein	-10560	-9060	2700	-6980	-1.27162
NE1442	RNA methyltransferase, TrmA family	-22080	-14560	1380	-3240	-1.26636
NE51	rRNA methyltransferase	7480	-4200	-11440	-13320	-1.25679
NE1412-repeat	transcriptional regulator, DeoR family	-16720	-10560	3660	-9320	-1.23296
NE1883	LysR family regulatory protein	-15080	-10320	3460	-9640	-1.22497
NE554	DNA-binding response regulator	30680	12000	8800	7720	-1.2007
NE664	Mini-ribonuclease 3	-13680	-4340	18460	1580	-1.19873
NE989	DUF family which is part of a larger superfamily that contains various transcriptional regulators	-2240	-3820	23140	-1180	-1.19721
NE1116	nisin susceptibility-associated sensor histidine kinase	-4720	4620	10500	180	-1.17079
NE1654	hypothetical protein (Predicted RNA-binding protein, associated with RNAse of E/G family)	12360	10380	14580	7020	-1.14802
NE1316	phosphate transport system regulatory protein PhoU	26040	14420	14900	8660	-1.14281
NE1293	hypothetical protein (DNA binding transcriptional regulator; IscR)	72840	5260	4900	11140	-1.14087
NE665	transcriptional regulator, Fur family	97520	460	12140	7260	-1.12849
NE553	methyltransferase domain	36400	4100	980	8380	-1.12191
NE513	putative helicase	17560	10200	9160	9240	-1.10897
NE22	DNA polymerase I superfamily	3080	-940	7700	2620	-1.10193
NE507	RNA methyltransferase, TrmH family	7440	-2420	-5260	-820	-1.09481
NE1750	hypothetical protein (Staphylococcus aureus copper-sensitive operon repressor (CsoR))	-10880	-4820	2500	-4020	-1.09303
NE1117	hypothetical protein: RNA-binding protein PIN domain	-2520	-3820	10100	-10140	-1.07435
NE523	phi77 ORF011-like protein, phage transcriptional repressor	23560	8340	24740	2900	-1.07165
NE1712	ComE operon protein 2	227600	295580	12020	116220	-1.06976
NE1532	accessory gene regulator protein A	35920	13220	10940	1220	-1.06317
NE1212	excinuclease ABC subunit C	169160	16860	19060	33380	-1.06265
NE84	excinuclease ABC, B subunit	28720	10500	5100	4500	-1.05769
NE49	DNA-binding response regulator, AraC family	21880	2480	1680	3040	-1.05097
NE914	trigger factor (ribosome-associated chaperone)	-7760	1980	3460	6460	-1.03427
NE1114	perfringolysin O regulator protein	15840	8460	10100	6460	-1.02652
NE1309	respiratory response protein, SrrA	22640	14940	16540	-2140	-1.02533
NE656	HIT family protein (cell-cycle regulation protein HIT / nucleotide binding)	13760	3420	10620	4580	-1.02166
NE1887	transcription antitermination protein NusB	2720	4340	5900	-1300	-1.0131
NE1511	LysR family regulatory protein	10680	17220	10900	2420	-1.01109
NE78	transcriptional regulator, AraC family	22680	1860	420	-7220	1.00104
NE1670	catabolite control protein A	-320	1860	1140	-7940	1.00283
NE1216	TetR family transcriptional regulator	8000	-3540	940	-2460	1.00791
NE413	phiSLT ORF 50-like protein / transcriptional activator RinB	12200	7980	1780	2100	1.02108
NE1622	DNA-binding response regulator SaeR	49840	17580	-980	-2820	1.0239
NE501	ribonuclease R	14080	9080	6720	5800	1.03003
NE431	iron-dependent repressor	-240	-11440	-13380	4640	1.04318
NE1001	GntR family transcriptional regulator	13360	80	-260	19200	1.04665
NE505	transcriptional regulator, LysR family domain protein	-20400	-12200	-10060	21200	1.05786
NE1182	hypothetical protein: Virulence factor important for expression of Hla/SpA	-21880	-2840	-7900	2320	1.06282
NE1679	single-stranded DNA- binding protein family	11360	14200	7440	8160	1.0632
NE1684	DNA-binding response regulator	98600	25200	15220	10880	1.06449
NE530	transcriptional regulator, AraC family	82040	41520	20100	20040	1.0698
NE445	ImpB/MucB/SamB family protein (DNA repair)	256760	4120	16220	-6000	1.07241
NE355	transcriptional regulator, TetR family	12400	10200	9940	-4240	1.08569
NE1659	transcriptional regulator	31320	18280	7860	12720	1.09449
NE1878	putative endonuclease III	9560	-200	3740	8960	1.09629
NE959	exonuclease SbcD	28680	37360	28160	16800	1.10115
NE296	staphylococcal accessory protein X / MarR family transcriptional regulator	27000	10760	8380	7080	1.1015
NE1193	accessory regulator A	9080	26760	16780	32840	1.10244
NE1786	phi77 ORF014-like protein, phage anti-repressor protein	-17720	960	-1820	24400	1.10425
NE434	phosphosugar-binding transcriptional regulator	-24600		1420	23440	1.10535
NE77	Endonuclease	-11000	17240	-3940	26360	1.1082
NE1028	endonuclease IV	-25200	31520	-9900	4160	1.10885
NE1208	hypothetical protein: exonuclease and RNA_binding domains	22440	9880	18180	5440	1.11195
NE1109	RNA polymerase sigma factor SigB	4640	17000	33180	13720	1.11361
NE95	accessory gene regulator protein B	47800	13120	26380	6640	1.12417
NE1799	hypothetical protein (DNA-directed RNA polymerase specialized sigma subunit, sigma24 family )	23760	5200	19060	5080	1.14377
NE481	DNA-binding response regulator	4240	0	21780	3720	1.14821
NE1012	exonuclease RexB	-680	16840	22660	9080	1.15022
NE454	transcriptional regulator, Crp/Fnr family	2600	4920	19420	-2040	1.15574
NE1560	LysR family transcriptional regulator	14720	12840	11800	4120	1.15622
NE872	AraC family transcriptional regulator	15680	14760	35820	5720	1.15694
NE1395	phiPVL ORF057-like protein, transcriptionalactivator RinB	-1920	10480	27580	6400	1.16074
NE1686	hypothetical protein (Putative sporulation transcription regulator WhiA)	9560	29600	24820	9240	1.18258
NE710	thermonuclease precursor	31440	20240	10400	6560	1.18341
NE1866	DNA polymerase IV	3640	23160	15700	5600	1.18474
NE1412	transcriptional regulator, DeoR family	85120	19040	42500	11080	1.18588
NE346	putative DnaQ family exonuclease/DinG family helicase	31280	8720	3200	7800	1.1929
NE1226	hypothetical protein (Xre transcriptional regulators; HTH domains	90560	15160	16800	13440	1.20503
NE1687	trehalose operon repressor	-12360	18840	18220	6520	1.20684
NE297	cyclic nucleotide-binding domain protein	-13680	-5080	10100	-4600	1.2091
NE367	argR arginine repressor (transcriptional regulator)	48240	21120	25320	19680	1.21417
NE1821	putative phage transcriptional regulator	-2320	12640	30500	-2800	1.21442
NE1631	hypothetical protein (Transcription factor; HTH-xre-type)	-20320	-5120	7860	-4000	1.21567
NE295	5'-nucleotidase family protein	-3840	1240	20700	-8480	1.21842
NE713	putative transcriptional regulator	1520	5560	19340	4360	1.22185
NE495	cassette chromosome recombinase B / also transcription factor domain	-4360	5000	24980	-8160	1.22404
NE1393	TetR family regulatory protein	42280	105160	51700	7600	1.22498
NE514	staphylococcal accessory regulator T	35800	59720	88860	18640	1.23257
NE1565	hypothetical protein (Predicted ribonuclease, toxin component of the YeeF-YezG toxin-antitoxin module)	13680	32960	33020	17320	1.23265
NE1352	nitrite reductase transcriptional regulator NirR	-23160	-1320	6940	2560	1.23874
NE1680	putative phage regulatory protein	-16040	10320	13980	640	1.24099
NE372	SAP domain protein (putative DNA/RNA binding domain)	10400	-40	20460	-2520	1.24157
NE1872	anti-sigma-B factor, antagonist	442640	684760	414760	194040	1.24276
NE1903	AraC family transcriptional regulator	-17320	-9720	3740	-4240	1.24396
NE324	regulatory protein RecX	-5520	-5920	17060	-3920	1.24771
NE62	Toprim domain protein	39120	6960	33500	6280	1.24844
NE1895	arginine repressor	-10800	-8320	13780	-5000	1.25499
NE1344	ATP-dependent DNA helicase RecG	-3760	-6320	13660	-4360	1.26862
NE116	putative sensor histidine kinase	16800	-5640	20740	-4240	1.27272
NE490	TPR domain protein (potentially part of two-component system)	-1120	-4280	14140	-7720	1.27499
NE1643	DNA-binding response regulator	4720	-360	15740	-4320	1.27761
NE1466	transcriptional regulator, LysR family	-5800	1360	11700	4920	1.28073
NE1693	hypothetical protein (Two-component signal transduction system YycFG, regulatory protein YycH)	-13440	6800	18620	4600	1.28097
NE1871	hypothetical protein (HTH-like 3alpha domain; MOSC superfamily)	-18360	-8480	8500	-3040	1.28117
NE1189	MarR family transcriptional regulator	9800	4360	29220	-2200	1.28213
NE742	sucrose operon repressor	103120	29040	37840	12960	1.30616
NE873	accessory gene regulator protein C	-6640	14520	34460	5840	1.31518
NE1439	maltose operon transcriptional repressor	-18200	-11880	19060	-11160	1.32585
NE129	DNA internalization-related competence proteinComEC/Rec2	-4440	12160	21660	840	1.33062
NE1304	transcription regulatory protein	-9880	7440	12540	-8880	1.33284
NE331	exonuclease RexA	13320	2000	8860	-8120	1.34423
NE1562	arsenical resistance operon repressor	12920	7560	10940	-8080	1.34903
NE823	two-component sensor histidine kinase	23520	11480	28380	9840	1.35066
NE466	putative DNA primase	74960	400	5900	3040	1.35908
NE1183	sensor histidine kinase protein	16160	-1760	7380	-1000	1.36066
NE1781	MarR family transcriptional regulator	48720	-4560	6620	-4240	1.36559
NE486	putative chromosome partioning protein, ParB family	51760	-2240	4540	-9520	1.36584
NE1203	hypothetical protein: RHOD superfamily protein-post-tranlational regulator	33480	-10680	5660	-8040	1.37007
NE442	phiSLT ORF122-like protein, DNA polymerase	62760	10480	55200	14880	1.37039
NE132	putative transcriptional regulator	-2320	-5200	4900	-5520	1.38323
NE147	sensor histidine kinase	17320	3040	12420	-3640	1.3937
NE1053	putative sensor histidine kinase	5080	4520	18300	-5320	1.40095
NE1718	MarR family transcriptional regulator	34400	16360	7840	-1760	1.40148
NE1089	response regulator protein	51880	18400	13720	9000	1.40663
NE755	transcriptional regulator, GntR family	38160	17320	13920	4000	1.40688
NE1158	redox-sensing transcriptional repressor Rex	30680	-9960	-15560	-15040	1.40764
NE1408	phiSLT ORF 87-like protein, putative DNA-binding protein	19720	9400	14200	12080	1.41494
NE305	CAAX amino protease / Abi-2 proteins are thought to have helix-turn-helix motifs	31000	15320	11080	7920	1.41605
NE348	DNA translocase FtsK	27880	19560	24880	13760	1.41678
NE1500	hypothetical protein (RHOD protein, post-translational regulation)	45520	17960	11680	11080	1.41768
NE874	S4 RNA-binding protein	35800	77320	17200	14160	1.42295
NE805	recombinase A	32440	42120	36880	17880	1.42375
NE1528	ATP-dependent DNA helicase RecQ	31640	26120	42360	19680	1.42437
NE794	SIS domain protein / DNA-binding transcriptional regulator domain	18120	600	11960	-4840	1.42439
NE110	transcriptional regulator, GntRfamily/aminotransferase, class I	11240	0	-9120	6520	1.42997
NE748	phiSLT ORF 104b-like protein (endonuclease domain)	3920	1720	7760	8760	1.4365
NE1185	MerR family transcriptional regulator	6400	11240	23280	6160	1.44057
NE88	HNH endonuclease family protein	23440	17320	29640	15920	1.44089
NE1362	conserved hypothetical protein (Transcriptional reg; HipB; XRE family)	13520	20800	22960	10120	1.45433
NE1433	conserved hypothetical protein (RpiR; HTH and SIS domains)	680	5840	21320	1520	1.46325
NE342	RNA chaperone, host factor-1 protein	6200	10400	11800	8960	1.4729
NE1472	anti-sigma-B factor, serine-protein kinase	17520	20280	7880	5680	1.47701
NE149	transcription termination factor Rho	8520	6360	-600	5600	1.48074
NE1233	arginine repressor	12040	14120	6040	11800	1.49602
NE1415	transcription antiterminator	5840	9120	-8640	1640	1.4967
NE1155	hypothetical protein: MepB superfamily; unknown	8120	13160	-1400	2760	1.50605
NE1481	FtsK/SpoIIIE family protein	13440	-2640	1760	11720	1.50639
NE205	Putative translation regulator domain and DUF	143000	883600	409400	375480	1.51387
NE242	DNA protecting protein DprA	2280	4640	-10520	3920	1.51399
NE1132	intercellular adhesion operon transcription regulator	48200	19680	7840	9080	1.51495
NE1451	exonuclease SbcC	46800	10160	10160	6840	1.52654
NE1861	hypothetical protein (Transcriptional regulator of competence genes, TfoX/Sxy family [Transcription])	52400	6560	22320	5920	1.53225
NE100	FtsK/SpoIIIE family protein (DNA translocase)	1480	-1960	4960	680	1.54932
NE1747	hypothetical protein (RHOD-family proteins)	9160	-4640	8760	-760	1.54967
NE915	BglG family transcriptional antiterminator	24960	11480	26400	4080	1.55806
NE474	GTP pyrophosphokinase (p)ppGpp synthase/hydrolase, HD superfamily [Signal transduction mechanisms, Transcription]	12920	1080	11680	13560	1.55928
NE1064	TetR family transcriptional regulator	3760	-1160	7240	-960	1.56094
NE99	transcriptional regulator, Fur family	4040	3480	14040	-2480	1.56664
NE902	phiPVL ORF046-like protein (replication protein DnaD)	57520	70880	69240	96800	1.57893
NE820	sensor histidine kinase	17600	5360	-4160	16680	1.58533
NE96	staphylococcal accessory regulator U	19480	9800	17240	13880	1.58761
NE436	lactose phosphotransferase system repressor	6240	2280	7800	600	1.59383
NE243	phage related DNA polymerase, family A	21640	-1560	13440	6520	1.60311
NE1349	conserved hypothetical protein (unknown, but HTH domain)	28320	-8200	-12840	-12440	1.60314
NE320	RapZ domain: RNase adaptor protein for sRNA GlmZ degradation	16880	9840	1440	1520	1.60969
NE695	transcriptional antiterminator, BglG family	13920	2560	3360	4080	1.61439
NE148	essC protein (domain similar to gene regulator in Bacillus / DNA transporter)	2560	6960	-12040	3680	1.63197
NE1833	PemK family protein (endoribonuclease)	7840	4320	-1960	-3600	1.6595
NE218	sensor histidine kinase family protein	11040	-5440	-6440	-8160	1.66869
NE936	RNA methyltransferase	9360	-2520	-9520	-7960	1.67398
NE1471	transcriptional regulator, TetR family	11320	20400	-1760	-4160	1.6763
NE956	CBS domain-containing protein with helix-turn-helix domain	-1520	-5360	-2880	1800	1.67749
NE958	two-component response regulator	440	4280	-1400	3520	1.68024
NE423	sensor histidine kinase, KdpD	5440	2920	-12280	-8080	1.68415
NE682	recombination and DNA strand exchange inhibitor protein	-5560	-3000	-5520	-4040	1.6951
NE1426	low temperature requirement protein LtrA	46200	-2320	-9680	-7680	1.70266
NE1669	DegU family transcriptional regulator	11080	-1300	-6220	-3060	1.70515
NE927	helix-turn-helix domain	2160	-6660	-8140	-3980	1.7081
NE860	phage helicase	-6400	300	-7380	-60	1.71393
NE1474	ATP-dependent RNA helicase, DEAD/DEAH box family	31600	15460	23940	16100	1.7215
NE807	adenine methyltransferase	19640	20740	22460	13420	1.74264
NE1427	helicase, RecD/TraA family	38640	34380	38060	21500	1.74511
NE1066	MarR family transcriptional regulator	49040	26420	33820	6580	1.75291
NE972	ATP-dependent DNA helicase RecQ	15400	28500	39420	8140	1.75451
NE671	LytTR family transcriptional regulator	12720	18820	34780	1620	1.77572
NE307	glycerol uptake operon antiterminator regulatory protein	1480	10860	12820	-4700	1.78664
NE246	putative exonuclease	8160	3140	16540	-2100	1.78682
NE947	DNA polymerase	5280	11780	7860	7660	1.78751
NE415	putative transcriptional regulator	13680	15940	5300	12580	1.78951
NE425	putative ribose operon repressor	12080	6580	3620	20700	1.79149
NE259	polyribonucleotide nucleotidyltransferase (RNA metabolism)	143720	29940	24340	28940	1.80133
NE690	transcriptional regulator, MerR family	23400	-2360	-4960	-4480	1.83917
NE210	staphylococcal accessory regulator	6800	-1440	-3000	-2320	1.8586
NE1367	transcriptional regulator, GntR family	46960	26020	22700	23100	1.86948
NE905	ribonuclease M5	53080	20020	24220	17140	1.88425
NE1079	S1 RNA-binding domain-containing protein	53040	15740	25820	13380	1.91561
NE793	S4/Hsp/ tRNA synthetase RNA-binding domain	15560	13260	15980	3220	1.92521
NE1613	putative 3-methyladenine DNA glycosylase	24760	540	19940	4660	1.93712
NE824	single-strand DNA-binding protein	28400	16540	33940	5540	1.96257
NE789	putative 5'-3' exonuclease	18480	21380	18980	6420	1.99148
NE689	transcriptional regulator	14920	10660	13340	1380	1.99904
NE136	RNA methyltransferase	55680	27140	22580	7740	2.01585
NE786	MerR family transcriptional regulator	139960	35780	22140	17100	2.05287
NE152	DNA topoisomerase III	166360	63340	21860	23620	2.05803
NE1320	exonuclease	880	2200	-1880	-6280	2.05833
NE859	DNA-binding protein		34940	32420	23140	2.07601
NE281	transcriptional regulator, MarR family		17860	51500	14700	2.08627
NE842	TPR domain (sometimes present in transcription factors)	14120	19540	29620	13820	2.17568
NE265	Cystathionine Beta-Synthase domain protein AND helix-turn-helix domain	2440	-4660	16420	2820	2.17618
NE1486	alkaline phosphatase synthesis transcriptional regulatory protein	1240	14620	9180	7620	2.18799
NE685	HNH endonuclease domain	18080	3780	15420	10260	2.19694
NE150	Helicase / ATPase / AAA protein (one of functions is regulation of gene expression)	21840	12000	5560	7720	2.26198
NE1323	ArsR family transcriptional regulator	11920	19500	23300	8260	2.2731
NE188	transcription-repair coupling factor	3920	28380	27460	30820	2.28513
NE262	DNA-binding response regulator, LuxR family	-8160	3780	-460	-420	2.33005
NE932	5' nucleotidase family protein	17480	12100	17180	14380	2.36959
NE1333	heat-inducible transcription repressor HrcA	27320	19060	15260	17100	2.48718
NE173	putative comf operon protein 1 / Helicase family	23640	43140	40220	38340	2.66989
NE832	ComE operon protein 1 / DNA binding domain	240	29540	22420	17060	2.76332
NE1607	sigma-B regulation protein	18400	22820	25500	18420	2.83806
NE1601	transcriptional regulator TcaR	-2480	400	4560	9920	2.83836
NE761	endonuclease III	22320	24620	9580	17700	2.8827
NE1157	sensor histidine kinase	37720	16220	24820	1500	2.94457
NE837	putative transcriptional regulator	-16600	15660	3060	4340	3.28744
NE458	exodeoxyribonuclease VII, large subunit	17960	19840	12800	12640	3.78325
NE1142	RpiR family phosphosugar-binding transcriptional regulator	2120	26380	29580	19860	6.84591
NE165	staphylococcal accessory regulator (SarS)	-13560	-2380	940	-4740	16.8022
NE386	staphylococcal accessory regulator Rot	23480	15480	11000	10960	17.7375
	1 Nebraska transposon number
	2 gene name/function/description
	3 N=1-4 independent experiments
	4 Fold changes as compared to WT values in the same plate replicate
	Grey indicates mutants that have two fold more or less PlukSF activity than WT
